# Supplementary material for: Molecular Detection of Pentastiridius leporinus, the Main Vector of the Syndrome ‘Basses Richesses’ in Sugar Beet
Source: Insects. 2022 Oct 28;13(11):992. doi: 10.3390/insects13110992 (PMC9695866; doi:10.3390/insects13110992)
Supplement: Supplementary file 1 [file insects-13-00992-s001.zip]

Archive with 1 entries (1 files):
- insects-1968882-supplementary.pdf
